# Supplementary material for: Zinc-Intercalated Halloysite Nanotubes as Potential Nanocomposite Fertilizers with Targeted Delivery of Micronutrients
Source: Materials (Basel). 2023 Oct 17;16(20):6729. doi: 10.3390/ma16206729 (PMC10608737; doi:10.3390/ma16206729)
Supplement: Supplementary file 1 [file materials-16-06729-s001.zip]

Archive with 2 entries (2 files):
- Supplementary materials. Table S1 Nanotube   thickness (nm) measurements and statistics.xlsx
- Supplementary materials. Table S2 Chemical composition of initial halloysite and nanocomposites according to EDS analysis results.xlsx
