# Supplementary material for: Zinc-Intercalated Halloysite Nanotubes as Potential Nanocomposite Fertilizers with Targeted Delivery of Micronutrients
Source: Materials (Basel). 2023 Oct 17;16(20):6729. doi: 10.3390/ma16206729 (PMC10608737; doi:10.3390/ma16206729)
Supplement: Supplementary file 1 [file materials-16-06729-s001.zip › Supplementary materials. Table S1 Nanotube thickness (nm) measurements and statistics.xlsx]

## Sheet: Table S1
Table S1. Nanotube thickness (nm) measurements and statistics
Sample	Hly-7A	Hly-7A-Zn2	Hly-7A-Zn20	Hly-7A-Zn40
Size (nm)	Width
min	40	67.5	67.4692	87.2274
max	186	217.401	272.118	382.419
aver	96.3654	131.888	131.591	132.677
Q1	79	98.081	103.875	107.095
Q3	114	158.006	144.527	144.192
number	52	58	72	55
	186	132.667	89.1505	218.514
	151	105.167	126.437	134.846
	146	108.833	103.168	115.71
	143	85	190.636	169.114
	129	107.833	190.076	104.139
	127	91.3333	164.003	117.935
	124	95.5	118.587	89.4526
	124	82.6667	122.512	203.382
	121	79.3333	132.885	91.2328
	120	125.5	127.558	217.623
	118	199.5	97.0003	165.554
	117	97.8333	89.1505	116.155
	117	67.5	133.165	97.9083
	113	78	114.101	158.879
	110	157.5	101.486	149.088
	110	208.454	132.885	93.4579
	110	177.589	119.148	93.4579
	109	210.691	134.006	139.297
	109	153.433	202.411	117.935
	108	217.401	128.239	116.155
	101	123.462	91.1528	87.2274
	100	213.822	143.878	89.0076
	98	195.482	104.111	130.299
	96	154.328	96.5147	118.251
	91	107.806	187.221	127.622
	91	139.566	171.135	108.434
	91	180.273	114.388	130.299
	90	136.435	110.366	118.697
	90	132.409	95.1743	88.7996
	87	160.143	139.857	161.535
	87	143.592	75.5139	106.649
	86	194.587	150.134	112.896
	85	118.542	176.05	106.649
	84	166.406	98.7489	122.713
	84	142.25	88.025	194.556
	84	119.436	130.027	99.5091
	83	166.406	245.308	188.309
	81	180.273	112.154	121.374
	80	118.141	107.239	107.541
	76	91.5454	105.898	112.896
	75	149.216	137.623	198.126
	74	121.501	126.005	111.111
	72	104.703	144.325	382.419
	71	120.661	108.579	110.219
	70	134.378	272.118	116.583
	70	98.8242	173.369	112.966
	62	79.2273	213.046	123.817
	62	116.461	119.261	113.244
	54	124.02	160.694	157.206
	52	94.9048	67.4692	112.41
	52	93.785	131.579	131.052
	40	82.8667	104.703	98.2193
		90.9854	81.467	98.2193
		176.372	237.682	162.771
		107.783	117.581	125.765
		97.1445	85.6663
		158.175	195.129
		131.859	123.74
			188.69
			128.219
			120.381
			144.457
			88.4658
			114.502
			144.737
			90.7055
			89.5857
			82.8667
			124.02
			116.181
			153.135
			129.059
