# Supplementary material for: Zinc-Intercalated Halloysite Nanotubes as Potential Nanocomposite Fertilizers with Targeted Delivery of Micronutrients
Source: Materials (Basel). 2023 Oct 17;16(20):6729. doi: 10.3390/ma16206729 (PMC10608737; doi:10.3390/ma16206729)
Supplement: Supplementary file 1 [file materials-16-06729-s001.zip › Supplementary materials. Table S2 Chemical composition of initial halloysite and nanocomposites according to EDS analysis results.xlsx]

## Sheet: Лист1
	Al2O3	SiO2	SO	K2O	Fe2O3(total)	ZnO
Hly-7Å	43.3	54.89		0.9	0.91
Hly-7Å	42.77	55.69		0.29	1.25
Hly-7Å	43.76	53.98		0.95	1.32
Hly-7Å	42.81	54.66		1.48	1.04
Hly-7Å	43.34	55.53			1.13
Hly-7Å	42.83	55.79			1.38
Hly-7Å	42.16	55.8		1.01	1.03
Hly-7Å-Zn2	41.74	56.77		0.57	0.92
Hly-7Å-Zn2	38.5	51.93		0.62	1.62
Hly-7Å-Zn20	40.22	56.61		2.18	0.99
Hly-7Å-Zn20	42.37	55.44		0.81	1.38
Hly-7Å-Zn20	41.38	52.28		5.22	1.11
Hly-7Å-Zn20	38.92	55.89		4.31	0.87
Hly-7Å-Zn40	40.04	54.03	1.21	1.6	1.82	1.3
Hly-7Å-Zn40	40.26	55.02	1.51	0.32	1.7	1.19
Hly-7Å-Zn40	41.82	52.28	2.07	0.7	1.18	1.96
Hly-7Å-Zn40	39.29	51.51	0.46	6.56	0.97
Hly-7Å-Zn40	42.5	52.74	1.64	0.54	1.23	1.36
Note: Hly-7Å – original sample, Hly-7Å-Zn2 – halloysite activated with 2% zinc sulphate solution, Hly-7Å-Zn20 – halloysite activated with 20% zinc sulphate solution, Hly-7Å-Zn40 – halloysite activated with 40% zinc sulphate solution
